# Supplementary material for: Novel Low-Density Lipoprotein Cholesterol Reduction Therapies for the Secondary Prevention of Cardiovascular Disease
Source: Rev Cardiovasc Med. 2023 Oct 8;24(10):286. doi: 10.31083/j.rcm2410286 (PMC11273145; doi:10.31083/j.rcm2410286)
Supplement: Supplementary file 1 [file 2153-8174-24-10-286-s1.zip]

Archive with 2 entries (2 files):
- PRISMA NMA checklist.docx
- Supplementary Material.docx
